# Supplementary material for: Changes in Antimicrobial Resistance Patterns in Intensive Care Units Following the COVID-19 Pandemic: A 10-Year Retrospective Study from Türkiye
Source: Antibiotics (Basel). 2026 Jun 25;15(7):636. doi: 10.3390/antibiotics15070636 (PMC13403379; doi:10.3390/antibiotics15070636)
Supplement: Supplementary file 1 [file antibiotics-15-00636-s001.zip]

Archive with 1 entries (1 files):
- antibiotics-4369408-supplementary.pdf
